# Supplementary material for: Natural Oscillatory Frequency Slowing in the Premotor Cortex of Early-Course Schizophrenia Patients: A TMS-EEG Study
Source: Brain Sci. 2023 Mar 24;13(4):534. doi: 10.3390/brainsci13040534 (PMC10136843; doi:10.3390/brainsci13040534)
Supplement: Supplementary file 1 [file brainsci-13-00534-s001.zip]

Archive with 1 entries (1 files):
- brainsci-2249599-supplementary.pdf
